# Supplementary material for: Reporting maternal deaths in Anglophone West Africa: A media content analysis of articles published online between 2015 and 2025
Source: PLOS Glob Public Health. 2026 Apr 6;6(4):e0006254. doi: 10.1371/journal.pgph.0006254 (PMC13052848; doi:10.1371/journal.pgph.0006254)
Supplement: S3 File — (XLSX) [file pgph.0006254.s003.xlsx]

## Sheet: Data extraction
Reference Number	Country	Author	Title	News Source	Phase I	Phase II	Phase III	Exerpts	Weblink
31	The Gambia	Gambiana	Another pregnant woman dies at Banjul Hospital	Gambiana	No	No	Yes	"Her death had put the spotlight again on the Edward Francis Small Teaching Hospital in Banjul. There is a recent spike in the rate of maternal mortality at the hospital and it is being accused of lacking essential drugs and qualiﬁed personnel to ensure a safe and healthy delivery for would be mothers. "	https://gambiana.com/another-pregnant-young-woman-dies-at-banjul-hospital/
32	Liberia	Tarnue	Another maternal death in Lofa, as Health Authorities Launch investigation	News Public Trust	No	Yes	Yes	"According to her, the 22-year-old pregnant woman died upon arrival at the Tellewoyan Hospital, something she attributed to lack of funds on Friday December 27 to purchase fuel for the hospital’s ambulance. And it is also understood that there was no medical doctor present. "	https://newspublictrust.com/another-maternal-death-in-lofa-as-health-authorities-launch-investigation
33	Nigeria	Oota	CASH CRUNCH: My wife bled to death while I was away in bank struggling for cash	The Nation	Yes	Yes	Yes	"A victim of the cash crunch that has hit the populace on account of the naira notes redesigning policy of the Federal Government, he had lost his wife few hours after she was delivered of a baby boy due to the complications that arose from the labour she underwent and his inability as the husband to obtain cash from the bank for his wife’s transportation to the hospital for the urgent medical at…	https://thenationonlineng.net/cash-crunch-my-wife-bled-to-death-while-i-was-away-in-bank-struggling-for-cash/
34	The Gambia	Bojang	Calls for investigations as UTG student and baby died during childbirth	The Standard	No	No	Yes	"Kaddijatou Sowe, a first-year chemistry student at the University of The Gambia, has died during childbirth at the Bansang Hospital. Her baby too died. I t is the latest in a series of reported deaths from complications related to pregnancy and child birth that continue to cause outcry across the country with many questioning the quality of the public health system."	https://standard.gm/calls-for-investigations-as-utg-student-and-baby-died-during-childbirth/
35	Nigeria	Akinrinade	DEATH BY CASH CRUNCH: How CBN’s failed naira swap policy, caused avoidable pains, loss of lives	The Nation	No	No	Yes	"In Kasuwan Magani part of Kajuru Local Government Area in Kaduna State, for instance, a resident named James Auta was in the bank on February 1 struggling for cash to pay his expectant wife’s hospital bill but could not secure any. He returned to the hospital and took his wife home because the hospital said she would not be attended to without payment. Unfortunately the poor woman bled to death"	https://thenationonlineng.net/death-by-cash-crunch-how-cbns-failed-naira-swap-policy-caused-avoidable-pains-loss-of-lives/
36	Liberia	Koinyeneh	Citizens of Ziah Region in Diaspora Appeal to President Weah to build farm-to-Market Road Linking Tappita	FrontPageAfrica	No	Yes	No	"The hospital’s ambulance cannot ply the road owing to the deep cuts and damaged bridges. On most occasions, patients, including pregnant women died while being transported to Tappita either on motorbike or in hammock. Recently, a pregnant woman in her mid-twenties died at child birth because the hospital’s ambulance could not make it to her and the midwives who fought tirelessly to safe her all …	https://frontpageafricaonline.com/news/2016news/citizens-of-ziah-region-in-diaspora-appeal-to-president-weah-to-build-farm-to-market-road-linking-tappita/
37	Nigeria	Ogunnaike	Controversy as pregnant woman dies in Ogun	Vanguard	No	Yes	No	"The youths alleged that the policemen at checkpoint reportedly delayed a motorcycle carrying the pregnant woman to the hospital for hour because the motorcyclist refused to give them money. It was further learnt that the police ofﬁcers allegedly hit the pregnant woman on the head with torchlight when she was being taken to a hospital where she was supposed to deliver her baby."	https://www.vanguardngr.com/2020/05/controversy-as-pregnant-woman-dies-in-ogun/
38	Nigeria	Kabir	COVID-19: Pregnant woman dies in Ogun after police checkpoint delay	Premium Times Nigeria	No	Yes	No	"Protesters in Waterside LGA, Ogun State, on Thursday locked down the area over the death of a pregnant woman, Waidat Adedeji, who reportedly died after she was unduly delayed by policemen enforcing a lockdown due to the coronavirus pandemic. The protesters also accused one of the policemen of ‘mistakenly’ hitting the victim while she was on her way to access medicare. "	https://www.premiumtimesng.com/regional/ssouth-west/394053-covid-19-pregnant-woman-dies-in-ogun-after-police-checkpoint-delay.html?tztc=1
39	Nigeria	Ikeji	Doctor narrates how pregnant woman with a heart condition died after refusing CS because her husband "had an agreement with God that she will deliver normally"	Linda Ikeji's Blog	Yes	Yes	No	"A Ghanaian doctor, Dr. Wilberforce, has narrated how his client who has a heart condition died along with her baby, after refusing an elective Cesarean Section (C/S) because her husband insisted on vaginal delivery."	https://www.lindaikejisblog.com/2023/8/doctor-narrates-how-pregnant-woman-with-a-heart-condition-died-after-refusing-cs-because-her-husband-had-an-agreement-with-god-that-she-will-deliver-normally-2.html
40	Nigeria	Bode	Due to her religious belief, pregnant woman with heart condition dies after refusing CS	National Accord Newspaper	Yes	No	No	"The doctor said the woman was offered a CS because her frail heart wouldn’t endure the stress of labour. The woman said she needed to discuss the issue with her husband but never returned until weeks later. The baby had died and the woman suffered a cardiac arrest leading to her death. "	https://www.nationalaccordnewspaper.com/due-to-her-religious-belief-pregnant-woman-with-heart-condition-dies-after-refusing-cs/
41	Nigeria	Sahara Reporters	Family Kicks, Accuses Lagos Hospital Of Negligence, Incompetence As Mother, Son Die During Childbirth	Sahara Reporters	No	Yes	Yes	"A man, Prince Ovwiomodiowho, has accused a private medical facility, R-Jolad hospital in Omotoye Estate, Orile-Agege, Lagos State, of causing the death of his wife and son during childbirth "out of gross incompetence and medical negligence."	https://saharareporters.com/2024/04/15/family-kicks-accuses-lagos-hospital-negligence-incompetence-mother-son-die-during
42	Nigeria	Ikeji	My wife d!ed due to hospital incompetence” Man alleges as he calls out hospital following wife’s d£@th during child birth.	Linda Ikeji's Blog	No	No	Yes	"A man has accused a hospital of causing his wife's d£@th due to medical incompetence. The grieving husband took to Instagram to narrate how his wife was booked for a cesarean section on October 29, but the events that followed ultimately resulted in her d£@th on October 30. "	https://www.lindaikejisblog.com/2024/11/my-wife-ded-due-to-hospital-incompetence-man-alleges-as-he-calls-out-hospital-following-wifes-dps-at-th-during-child-birth.html
43	Nigeria	Lawal M	Lagos hospital killed my wife by removing her fibroid, womb without consent – Husband	The Punch	No	No	Yes	"Overnight, Kelion Nwoha-Mba’s world was shattered when his wife tragically passed away in a government-owned hospital in Lagos during childbirth due to alleged medical negligence. The grieving father of three, recounting what transpired in this interview with Muhammed Lawal, claims his wife’s ﬁbroid and womb were removed without his consent."	https://punchng.com/lagos-hospital-killed-my-wife-by-removing-her-fibroid-womb-without-consent-husband/
44	Ghana	Adu EK	GH¢500 Motivation Fee Kills Pregnant Woman	Daily Guide	No	No	Yes	"Thirty-year-old Angela Afriyie Agyemang met her untimely death in what her family claims is a case of negligence by doctors at the health facility, as she was denied service after failing to pay GH¢500 as being a motivation fee for the surgeon."	https://dailyguidenetwork.com/gh%C2%A2500-motivation-fee-kills-pregnant-woman/
45	Nigeria	Atanda S	Healthy Pregnant Woman Dies in Gbagada General Hospital’s Labour Room — ‘Because Doctors Made No Provision for Blood.’	Foundation for Investigative Journalism	No	No	Yes	"Fatoye also told this newspaper that events surrounding the death of her sister did not show her sisterʼs health was of any concern to the hospital. “How can a hospital claim it is striving for excellence and caring for the health of its patients without making all needed accessories available at critical times?” She asked. "	https://fij.ng/article/healthy-pregnant-woman-dies-in-gbagada-general-hospitals-labour-room-because-doctors-made-no-provision-for-blood/
46	Nigeria	Omidiji R	A pregnant woman loses her life due to scarcity of new naira notes	Tribune	No	No	Yes	"A heavily pregnant woman in Kasuwan Magani, Kajuru LGA, in Kaduna, lost her life to the scarcity of the new naira notes in banks when her husband could not pay the required hospital deposit because he could not access cash over the bank’s counter. "	https://tribuneonlineng.com/a-pregnant-woman-loses-her-life-to-scarcity-of-new-naira-notes/
47	Nigeria	Salami U	N500,000 bill: Lagos hospital mum after death of pregnant woman	The Punch	No	No	Yes	"A private hospital (name withheld) in the Ibeju/Lekki area of Lagos State, where a doctor allegedly refused to treat a pregnant woman, known as Kemi, due to her husband’s inability to make an upfront payment of N500,000, has remained silent over the incident. The tragic incident, in which the pregnant woman reportedly died, was first shared by her husband, Akinbobola Folajimi, in February. Howev…	https://punchng.com/n500000-bill-lagos-hospital-mum-after-death-of-pregnant-woman/
48	Nigeria	Bello B	Naira redesign: My pregnant wife bled to death – Father of three	Vanguard	No	No	Yes	"A father of three, Bello Ali Baffa has narrated how his 32-year-old pregnant wife, Shema’u Sani Labaran, who was in labour, bled to death due to rejection of old naira note tendered to settle her medical bill at a Kano State government-owned hospital, Muhammadu Abdullahi Wase specialist hospital."	https://www.vanguardngr.com/2023/02/naira-redesign-how-my-pregnant-wife-bled-to-death-husband/
49	Nigeria	Daily Trust	Pregnant Woman Dies Over Naira Scarcity	Daily Trust	No	No	Yes	"A heavily pregnant woman in Kasuwan Magani, Kajuru Local Government Area of Kaduna State, lost her life due to the unavailability of the new naira notes in banks. James Auta, the deceased’s husband, said his wife was rejected by the hospital when he could not make the payment due to failure to access cash in "	https://dailytrust.com/pregnant-woman-dies-over-naira-scarcity/
50	Nigeria	Ikeji	My wife and unborn baby were murdered by the negligence of doctors" Husband calls out Port Harcourt hospital following pregnant wife's death	Linda Ikeji's Blog	No	No	Yes	"He blamed his wife and baby's death on the doctors' "carelessness, negligence, and wickedness". "	https://www.lindaikejisblog.com/2022/11/my-wife-and-unborn-baby-were-murdered-by-the-negligence-of-doctors-husband-calls-out-port-harcourt-hospital-following-pregnant-wifes-death.html.html
51	Nigeria	Ikeji	Pregnant woman dies in Kano hospital after doctors allegedly refused to attend to her over payment alerts delay	Linda Ikeji's Blog	No	No	Yes	"A pregnant woman identified as Shema'u Sani Labaran, has died in the Abdullahi Wase Specialist Hospital in Nassarawa Local Government Area of Kano State over alleged negligence from doctors as a result of the new naira policy crisis. According to Daily Trust, the woman’s husband, Malam Bello Fancy, said the doctors didn’t attend to his wife for more than three hours due to delay in transfer made…	https://www.lindaikejisblog.com/2023/2/pregnant-woman-dies-in-kano-hospital-after-doctors-allegedly-refused-to-attend-to-her-over-payment-alerts-delay-2.html
52	Nigeria	Shuaibu	Pregnant Woman Dies In Kano Hospital Over Payment Alerts Delay	Daily Trust	No	No	Yes	"A pregnant woman in Kano, Shema’u Sani Labaran, has died in the Abdullahi Wase Specialist Hospital over alleged negligence from doctors as a result of the new naira policy crisis. The late woman’s husband, Malam Bello Fancy, said her death was as a result of delay in transfer made to the bank and that the doctors didn’t attend to his wife for more than three hours."	https://dailytrust.com/pregnant-woman-dies-in-kano-hospital-over-payment-alerts-delay/
53	Nigeria	Ikeji	Pregnant woman and her baby die after police allegedly detain doctor who was meant to perform surgery on the woman	Linda Ikeji's Blog	No	Yes	Yes	A pregnant woman and her baby died after the doctor who was supposed to operate on the mum was allegedly detained by Lagos police officers enforcing curfew in the state."	https://www.lindaikejisblog.com/2020/9/pregnant-woman-and-her-baby-die-after-police-allegedly-detain-doctor-who-was-meant-to-perform-surgery-on-the-woman.html
54	Liberia	FPA Staff Reporter	How Traditional Beliefs Contribute to Maternal Mortality in Rural Liberia	Front Page Africa	Yes	Yes	Yes	"She is among hundreds of women in rural Liberia who sometimes die or narrowly survive delivery based on the mistaken beliefs of many untrained Traditional Midwives, (TTM) and Traditional Birth Attendants (TBA) who believe labor complications is the result of adultery. "	https://frontpageafricaonline.com/health/how-traditional-beliefs-contribute-to-maternal-mortality-in-rural-liberia/
55	Nigeria	Adelagun	Lagos govt shuts hospital after controversial death of woman during childbirth	Premium Times Nigeria	No	Yes	Yes	The Lagos State government says it has shut down a hospital following a report of alleged incompetence in the death of a 28-year-old lady during childbirth.	https://www.premiumtimesng.com/regional/ssouth-west/522212-lagos-govt-shuts-hospital-after-controversial-death-of-woman-during-childbirth.html?tztc=1
56	Ghana	Bampoe	Pregnant Woman Dies With Triplets At K’dua Hospital	Daily Guide	No	No	Yes	"It is alleged that the negligence of some nurses on duty at the Koforidua Regional Hospital in the Eastern Region has caused the death of a 21-year-old pregnant woman and her triplets. "	https://dailyguidenetwork.com/pregnant-woman-dies-with-triplets-at-kdua-hospital/
57	Nigeria	Ikeji	Pregnant woman in labour dies after allegedly being delayed by policemen for not wearing face mask in Ogun State	Linda Ikeji's Blog	No	Yes	No	"A pregnant woman who was in labour died today after she was allegedly delayed by police officers for not wearing a face mask in the Ogun Waterside local government area of Ogun state... It was gathered that the policemen allegedly delayed the motorcyclist for hours before they were later released. The woman reportedly died some minutes after. "	https://www.lindaikejisblog.com/2020/5/pregnant-woman-in-labour-dies-after-allegedly-being-delayed-by-policemen-for-not-wearing-face-mask-in-ogun-state.html
58	Nigeria	Ikeji	Protest rocks Cross River community as pregnant woman and her baby die after three days in labour due to absence of doctor	Linda Ikeji's Blog	No	No	Yes	"It was gathered that the woman was rushed to the hospital and she stayed for three days without medical attention... It's further alleged that the medical director of the hospital spends most of his working hours in his private clinic and all efforts to reach him for three days were unproductive. Further investigations revealed that the state’s own hospital is in total shambles in the LGA, with …	https://www.lindaikejisblog.com/2023/10/protest-rocks-cross-river-community-as-pregnant-woman-and-her-baby-die-after-three-days-in-labour-due-to-absence-of-doctor-2.html
59	Nigeria	Asare	Cross River community protests death of woman during childbirth	Daily Post	No	No	Yes	"'There was no doctor, no nurses to attend to her. The woman was rather attended to by a ward orderly.' 'We are told that when her condition became critical due to what they call ‘bridge labour’, the doctor was contacted after he had gone home. It was alleged that the doctor was tired having performed four surgeries during the day.'"	https://dailypost.ng/2023/10/22/cross-river-community-protests-death-of-woman-during-childbirth/
60	Nigeria	Moses P	Death Of Pregnant Woman Stopped By Lockdown Police Sparks Outrage In Ogun	Daily Trust	No	Yes	No	"The woman, yet unidentified, was due for childbirth but police officers enforcing lockdown at a checkpoint stopped the motorcycle conveying her to hospital. A witness said the woman was already bleeding but her ride was delayed for hours before the officers allowed the motorcyclist to continue. She died shortly after arriving hospital from suspected blood loss, sparking outrage among the communi…	https://dailytrust.com/death-of-pregnant-woman-stopped-by-lockdown-police-sparks-outrage-in-ogun/
60	Nigeria	Moses P	School Clinic Accused Of Negligence As Pregnant Ogun Poly Student Dies	Daily Trust	No	Yes	Yes	"Ajayi was said to have been rushed to the clinic for emergency treatment following some complications but was not attended to promptly by the health workers who reportedly demanded her card before treatment. "	https://dailytrust.com/school-clinic-accused-of-negligence-as-pregnant-ogun-poly-student-dies/
61	Nigeria	Punch Nigeria	Touching stories of pregnant women in Osun community who die, lose pregnancies seeking antenatal care	The Punch	Yes	Yes	Yes	"ESUSEGUN ALAGBE reports about Ife-Odan, a community in Ejigbo Local Government Area of Osun State, where a number of pregnant women have lost their lives while travelling several kilometres on motorcycles to access medical care and give birth to their babies "	https://punchng.com/touching-stories-of-pregnant-women-in-osun-community-who-die-lose-pregnancies-seeking-antenatal-care/#:~:text=It's%20because%20we%20don't,It's%20painful.%E2%80%9D
62	The Gambia	Jawo M	Woman dies after EFSTH nurses allegedly failed to admit her	The Point	No	No	Yes	"Fatoumatta Dibba, a native of Bakau, who gave birth to twins on Tuesday 2 August 2020 at the Arbeiter-Samariter Bund (ASB) Hospital in Latrikunda German in the Kaniﬁng Municipality passed away after nurses at the country’s main referral hospital, Edward Francis Small Teaching Hospital (EFSTH) allegedly refused to admit her following signs of covid-19, The Point has been reliably informed."	https://thepoint.gm/africa/gambia/headlines/woman-dies-after-efsth-nurses-allegedly-failed-to-admit-her
63	Nigeria	Adewale M	Death of Pregnant Woman: Kano denies alleged Negligence	The Guardian	No	No	Yes	"Kano State government, yesterday, denied allegation of negligence of its health workers, following the death of Shema’u Sami Labaran, a pregnant woman who died during labour... Baffa alleged that he was compelled to make medical bill payment by transfers, having turned down his old naira notes and refused same through Point of Sales (POS). He narrated how he was made to wait for several hours to…	https://guardian.ng/news/death-of-pregnant-woman-kano-denies-alleged-negligence/
64	Nigeria	Muhammed U	Pregnant woman dies as doctors down tools in Nasarawa	Daily Trust	Yes	No	Yes	"Pregnant Woman Dies As Doctors Down Tools In Nasarawa "	https://dailytrust.com/pregnant-woman-dies-as-doctors-down-tools-in-nasarawa/
66	The Gambia	Manneh A	EFSTH accused of neglecting patient to die	The Standard	No	No	Yes	"Fatou Dibba of Bakau died Tuesday after she was referred to the EFSTH following complications during child birth. Social media and early speculations indicated that Madame Dibba was turned away at the EFSTH as doctors feared she was suffering from Covid-19. Fatou was pregnant with twins, one of which “naturally” delivered but a cesarean was carried out to deliver the second at ABS clinic. Howeve…	https://standard.gm/efsth-accused-of-neglecting-patient-to-die/
67	Nigeria	Muntari T	New naira: CSOs to probe death of Kano pregnant woman **REPEAT**	The Punch	No	No	Yes	A private hospital in the Ibeju/Lekki area of Lagos State, where a doctor allegedly refused to treat a pregnant woman, known as Kemi, due to her husband’s inability to make an upfront payment of N500,000, has remained silent over the incident."	https://punchng.com/new-naira-csos-to-probe-death-of-kano-pregnant-woman/
68	Nigeria	Taiwo Bankole	Ogun poly denies negligence in pregnant student’s death	The Punch	No	No	Yes	"Some students of the institution had blamed Adejoke’s death on the highhandedness of the sta~ members of the school clinic who had allegedly insisted that the deceased should produce her clinic card before she could be attended to. They had alleged that the 15 minutes wasted before this challenge was sorted out further dimmed the chances of Adejoke surviving the incident. "	https://punchng.com/ogun-poly-denies-negligence-in-pregnant-students-death/
69	Nigeria	Omokhunu G	How pregnant woman, two others died in general hospital over doctors’ absence	The Nation	No	No	Yes	"Patients at the hospital were left to their own fates to either seek help at private hospitals whose services are at high prices or remain there hoping to see a doctor come to their aid. "	https://thenationonlineng.net/how-pregnant-woman-two-others-died-in-general-hospital-over-doctors-absence/
70	Sierra Leone	Modupeh G	Midwife Under Investigation as Nurse Dies in Freetown During Childbirth.	Sierra Loaded	No	No	Yes	"She conﬁrmed that nurses who work at night in most times are accused of neglecting their duties, citing that she had personally taken an on-the-spot check at Connaught Hospital and “what I saw surprised me”. "	https://sierraloaded.sl/local/panel-investigates-midwife-death-nurse/
71	Sierra Leone	Koroma B	MoHS Suspends Over 15 Health Workers For Neglecting a Poor Pregnant Woman	Sierra Loaded	No	No	Yes	"The Ministry of Health and Sanitation have suspended over 15 Health workers following the death of a destitute pregnant woman and her unborn child. The said woman was allegedly rejected in two hospitals in Freetown during her labor which led to her death and that of her unborn baby. "	https://sierraloaded.sl/news/mohs-suspends-health-workers-woman/
72	Nigeria	Amarachi	Heartbreaking!! Pregnant Woman And Her Baby Die After Police Allegedly Detain Doctor Who Was Scheduled To Perform Surgery On Her	tori.ng	No	No	Yes	"A pregnant woman and her baby died after the doctor who was supposed to operate on the mum was allegedly detained by Lagos police officers enforcing curfew in the state. The surgeon was held for about an hour on Airport Road, Ikeja, Lagos State, for violating the Covid-19 curfew, Punch reports. The doctor had explained that she was on an emergency call but the officers reportedly refused to list…	https://www.tori.ng/news/153649/heartbreaking-pregnant-woman-and-her-baby-die-afte.html
73	Nigeria	Buzz Capital	Family accuses Lagos Hospital of Negligence....	Buzzcapital	No	Yes	Yes	"Ovwiomodiowho who lamented how the incident terminated his six years of wonderful marriage in a statement titled: “Gross incompetence and medical negligence that led to the unfortunate death of my wife (Mrs Loveth Eneruvie Ovwiomodiowho) and son (Master Oghenetega Jason Prince) at R-Jolad Hospital, Agege Lagos as narrated by the husband dated 10th March, 2024,” regretted that the hospital instea…	https://buzzcapitalng.com/2024/04/family-kicks-accuses-lagos-hospital-of-negligence-incompetence-as-mother-son-die-during-childbirth/
74	Nigeria	Chijioke	Maternal, child mortality worsens in Benue amid government’s poor investment in primary healthcare	International Centre for Investigative Reporting	Yes	Yes	Yes	"BENUE State in Nigeriaʼs north-central region has one of the highest maternal mortality rates in Nigeria. This is due to the widespread lack of access to healthcare across its rural communities. In this report, Arinze Chijioke visits Gboko and Ohimini local government areas (LGAs), where he uncovers the tragic stories of maternal and child mortality due to governmentʼs neglect of healthcare need…	https://www.icirnigeria.org/maternal-child-mortality-worsens-in-benue-amid-governments-poor-investment-in-primary-healthcare/
75	Nigeria	Folarin S	Curfew: Police detain Lagos doctor as pregnant woman, baby die	The Punch	No	No	Yes	"The life of a pregnant woman may have been saved if the doctor that was to operate on her was not allegedly held by policemen enforcing the curfew in place to restrict movement amid the COVID-1 9 pandemic."	https://punchng.com/curfew-police-detain-lagos-doctor-as-pregnant-woman-baby-die/
76	Nigeria	Muanya C	How to ensure no woman dies giving birth in Nigeria	The Guardian	Yes	Yes	Yes	"According to the report, some of the reasons for the continuous patronage of traditional birth attendants could be attributed to the elements of the Three Delay Model which identifies three groups of factors – delay in decision to seek health care, delay in reaching health care points and delay in receiving adequate health care – that may hinder women from accessing the maternal health care they…	https://guardian.ng/features/health/how-to-ensure-no-woman-dies-giving-birth-in-nigeria/
77	Nigeria	BellaNaija	#Justice4Chisom: How Mother 2 Died During Childbirth at a Specialist Hospital in Lagos	BellaNaija	No	No	Yes	"is is the story of most young women who die while giving birth as a result of the callousness, ignorance and carelessness of inexperienced doctors."	https://www.bellanaija.com/2017/05/justice4chisom-mother-2-died-childbirth-specialist-hospital-lagos/
78	Nigeria	Patrick Odey	Akwa Ibom doctors face sanction over pregnant woman’s death	The Punch	No	No	Yes	“By the time surgery was performed, the baby had already died. Although the mother was initially stabilised post-surgery, she succumbed to excessive bleeding shortly after,” the committee noted. Disturbed by the findings, Essien vowed that the Assembly would not rest until sanctions were imposed on those responsible.	https://punchng.com/akwa-ibom-doctors-face-sanction-over-pregnant-womans-death/
79	Nigeria	Matthew Atungwu	Katsina: Pregnant woman dies after health worker allegedly refuses to accept bank transfer	Daily Post	No	No	Yes	A pregnant woman, identified only as Aisha Najamu, has died at the Turai Umaru Musa Yar’adua Maternity and Children Hospital in Katsina State after a health worker allegedly refused to accept a bank transfer for oxygen services, insisting on cash only.	https://dailypost.ng/2025/12/05/katsina-pregnant-woman-dies-after-health-worker-allegedly-refuses-to-accept-bank-transfer/
80	Ghana	Gitonga S	Newlywed Ghanaian Lady Dies 2 Days After Giving Birth to a Baby Boy	YEN	No	No	Yes	Ghanaian lady Chantelle has passed away after welcoming her first child at the Bank Hospital in the Greater Accra Region, Ghana.	https://yen.com.gh/entertainment/celebrities/285921-newlywed-ghanaian-lady-dies-2-days-giving-birth-a-baby-boy-bank-hospital/
81	The Gambia	Sally Jeng	Maternal mortality: Gambian women determined to effect change through social media advocacy	The Standard	No	No	Yes	"On December 19th, 2020. Adama Darboe, 36, died at a government hospital, just five days after she gave birth to triplets. The babies are now being taken care of by their aunt who complains of receiving no support from the government. She said when Adama her sister in-law died even Social welfare didn’t respond to their support request".	https://standard.gm/maternal-mortality-0-gambian-women-determined-to-effect-change-through-social-media-advocacy/
82	Nigeria	Chinyere Okoroafor	Lawyer petitions Lagos, MDCN over wife’s death after childbirth in Lagos hospital	The Nation	No	Yes	Yes	“I welcomed the autopsy because I wanted to know what really happened. It is unfair to conclude that this was due to negligence. Sometimes, tragic medical events happen despite all efforts,” he said.	https://thenationonlineng.net/lawyer-petitions-lagos-mdcn-over-wifes-death-after-childbirth-in-lagos-hospital/
83	Nigeria	Sodiq Ojuroungbe	Doctors’ shortage: Untold tales of Nigeria’s preventable maternal deaths	The Punch	No	No	Yes	"...Dolapo suddenly collapsed. Her breathing was shallow, her pulse weak. Panic swept through the family as Niyi and relatives rushed her to the only health facility nearby. When they arrived, they realised there were no doctors on duty. In fact, the doctor only came once a week, and no one knew exactly when that would be. The two community health extension workers present looked helpless. The mi…	https://punchng.com/doctors-shortage-untold-tales-of-nigerias-preventable-maternal-deaths/
