# Supplementary material for: Reporting maternal deaths in Anglophone West Africa: A media content analysis of articles published online between 2015 and 2025
Source: PLOS Glob Public Health. 2026 Apr 6;6(4):e0006254. doi: 10.1371/journal.pgph.0006254 (PMC13052848; doi:10.1371/journal.pgph.0006254)
Supplement: S4 File — (XLSX) [file pgph.0006254.s004.xlsx]

## Sheet: Consensus reporting standards
Reference number	Set of similar articles	Country	Author name	Title	News Source	Hyperlinks	1a. Variety of Sources	1b. Names sources (barring confidentiality)	2. Identify to ensure verification is possible	3. Respectful reporting/portrayal of death	4a. Tone	4b. Avoids unnecessary details of death	5. Independent expert consulted	6a. Distinguish between fact and opinion	6b. Journalist does not takes a stance	7. Reports firsthand or cites original source	Total
31		The Gambia	Gambiana	Another pregnant woman dies at Banjul Hospital	Gambiana	https://gambiana.com/another-pregnant-young-woman-dies-at-banjul-hospital/	1	1	1	1	0	1	0	1	1	1	8
32		Liberia	Tarnue	Another maternal death in Lofa, as Health Authorities Launch investigation	News Public Trust	https://newspublictrust.com/another-maternal-death-in-lofa-as-health-authorities-launch-investigation	1	1	1	1	1	1	0	1	1	1	9
33		Nigeria	Oota	CASH CRUNCH: My wife bled to death while I was away in bank struggling for cash	The Nation	https://thenationonlineng.net/cash-crunch-my-wife-bled-to-death-while-i-was-away-in-bank-struggling-for-cash/	1	1	1	1	0	1	0	1	1	1	8
34		The Gambia	Bojang	Calls for investigations as UTG student and baby died during childbirth	The Standard	https://standard.gm/calls-for-investigations-as-utg-student-and-baby-died-during-childbirth/	1	1	1	1	1	1	0	1	1	1	9
35		Nigeria	Akinrinade	DEATH BY CASH CRUNCH: How CBN’s failed naira swap policy, caused avoidable pains, loss of lives	The Nation	https://thenationonlineng.net/death-by-cash-crunch-how-cbns-failed-naira-swap-policy-caused-avoidable-pains-loss-of-lives/	1	1	1	1	0	1	0	1	1	1	8
36		Liberia	Koinyeneh	Citizens of Ziah Region in Diaspora Appeal to President Weah to build farm-to-Market Road Linking Tappita	FrontPageAfrica	https://frontpageafricaonline.com/news/2016news/citizens-of-ziah-region-in-diaspora-appeal-to-president-weah-to-build-farm-to-market-road-linking-tappita/	0	1	0	1	1	1	0	1	1	1	7
37	Set J	Nigeria	Ogunnaike	Controversy as pregnant woman dies in Ogun	Vanguard	https://www.vanguardngr.com/2020/05/controversy-as-pregnant-woman-dies-in-ogun/	1	1	1	1	1	1	0	1	1	0.5	8.5
38	Set J	Nigeria	Kabir	COVID-19: Pregnant woman dies in Ogun after police checkpoint delay	Premium Times Nigeria	https://www.premiumtimesng.com/regional/ssouth-west/394053-covid-19-pregnant-woman-dies-in-ogun-after-police-checkpoint-delay.html?tztc=1	1	0	1	0	1	1	0	1	1	1	7
39	Set A	Nigeria	Ikeji	Doctor narrates how pregnant woman with a heart condition died after refusing CS because her husband "had an agreement with God that she will deliver normally"	Linda Ikeji's Blog	https://www.lindaikejisblog.com/2023/8/doctor-narrates-how-pregnant-woman-with-a-heart-condition-died-after-refusing-cs-because-her-husband-had-an-agreement-with-god-that-she-will-deliver-normally-2.html	0	1	0	0	1	1	0	1	1	0.5	5.5
40	Set A	Nigeria	Bode	Due to her religious belief, pregnant woman with heart condition dies after refusing CS	National Accord Newspaper	https://www.nationalaccordnewspaper.com/due-to-her-religious-belief-pregnant-woman-with-heart-condition-dies-after-refusing-cs/	1	1	0	0	1	1	0	1	1	0.5	6.5
41	Set H	Nigeria	Sahara Reporters	Family Kicks, Accuses Lagos Hospital Of Negligence, Incompetence As Mother, Son Die During Childbirth	Sahara Reporters	https://saharareporters.com/2024/04/15/family-kicks-accuses-lagos-hospital-negligence-incompetence-mother-son-die-during	0	1	1	1	0	1	0	1	1	1	7
42	Set B	Nigeria	Ikeji	My wife d!ed due to hospital incompetence” Man alleges as he calls out hospital following wife’s d£@th during child birth.	Linda Ikeji's Blog	https://www.lindaikejisblog.com/2024/11/my-wife-ded-due-to-hospital-incompetence-man-alleges-as-he-calls-out-hospital-following-wifes-dps-at-th-during-child-birth.html	0	1	1	1	1	1	0	1	1	1	8
43	Set B	Nigeria	Lawal M	Lagos hospital killed my wife by removing her fibroid, womb without consent – Husband	The Punch	https://punchng.com/lagos-hospital-killed-my-wife-by-removing-her-fibroid-womb-without-consent-husband/	0	1	1	1	1	1	0	1	1	1	8
44		Ghana	Adu EK	GH¢500 Motivation Fee Kills Pregnant Woman	Daily Guide	https://dailyguidenetwork.com/gh%C2%A2500-motivation-fee-kills-pregnant-woman/	0	1	1	1	1	1	0	1	1	0.5	7.5
45		Nigeria	Atanda S	Healthy Pregnant Woman Dies in Gbagada General Hospital’s Labour Room — ‘Because Doctors Made No Provision for Blood.’	Foundation for Investigative Journalism	https://fij.ng/article/healthy-pregnant-woman-dies-in-gbagada-general-hospitals-labour-room-because-doctors-made-no-provision-for-blood/	1	1	1	1	1	1	0	1	1	1	9
46	Set C	Nigeria	Omidiji R	A pregnant woman loses her life due to scarcity of new naira notes	Tribune	https://tribuneonlineng.com/a-pregnant-woman-loses-her-life-to-scarcity-of-new-naira-notes/	0	1	1	1	0	1	0	1	1	0.5	6.5
47		Nigeria	Salami U	N500,000 bill: Lagos hospital mum a~ter death of pregnant woman	The Punch	https://punchng.com/n500000-bill-lagos-hospital-mum-after-death-of-pregnant-woman/	1	1	1	1	0	1	0	1	1	1	8
48	Set I	Nigeria	Bello B	Naira redesign: My pregnant wife bled to death – Father of three	Vanguard	https://www.vanguardngr.com/2023/02/naira-redesign-how-my-pregnant-wife-bled-to-death-husband/	1	1	1	1	0	1	0	1	1	0.5	7.5
49	Set C	Nigeria	Daily Trust	Pregnant Woman Dies Over Naira Scarcity	Daily Trust	https://dailytrust.com/pregnant-woman-dies-over-naira-scarcity/	1	1	1	1	1	1	0	1	1	1	9
50		Nigeria	Ikeji	My wife and unborn baby were murdered by the negligence of doctors" Husband calls out Port Harcourt hospital following pregnant wife's death	Linda Ikeji's Blog	https://www.lindaikejisblog.com/2022/11/my-wife-and-unborn-baby-were-murdered-by-the-negligence-of-doctors-husband-calls-out-port-harcourt-hospital-following-pregnant-wifes-death.html.html	0	1	1	1	0	1	0	1	1	1	7
51	Set I	Nigeria	Ikeji	Pregnant woman dies in Kano hospital after doctors allegedly refused to attend to her over payment alerts delay	Linda Ikeji's Blog	https://www.lindaikejisblog.com/2023/2/pregnant-woman-dies-in-kano-hospital-after-doctors-allegedly-refused-to-attend-to-her-over-payment-alerts-delay-2.html	1	1	1	1	1	1	0	1	1	1	9
52	Set I	Nigeria	Shuaibu	Pregnant Woman Dies In Kano Hospital Over Payment Alerts Delay	Daily Trust	https://dailytrust.com/pregnant-woman-dies-in-kano-hospital-over-payment-alerts-delay/	1	1	1	1	1	1	0	1	1	1	9
53		Nigeria	Ikeji	Pregnant woman and her baby die after police allegedly detain doctor who was meant to perform surgery on the woman	Linda Ikeji's Blog	https://www.lindaikejisblog.com/2020/9/pregnant-woman-and-her-baby-die-after-police-allegedly-detain-doctor-who-was-meant-to-perform-surgery-on-the-woman.html	1	1	1	1	0	1	0	1	1	1	8
54		Liberia	FPA Staff Reporter	How Traditional Beliefs Contribute to Maternal Mortality in Rural Liberia	Front Page Africa	https://frontpageafricaonline.com/health/how-traditional-beliefs-contribute-to-maternal-mortality-in-rural-liberia/	1	1	1	1	1	1	0	1	1	1	9
55		Nigeria	Adelagun	Lagos govt shuts hospital after controversial death of woman during childbirth	Premium Times Nigeria	https://www.premiumtimesng.com/regional/ssouth-west/522212-lagos-govt-shuts-hospital-after-controversial-death-of-woman-during-childbirth.html?tztc=1	1	1	1	1	1	1	0	1	1	1	9
56		Ghana	Bampoe	Pregnant Woman Dies With Triplets At K’dua Hospital	Daily Guide	https://dailyguidenetwork.com/pregnant-woman-dies-with-triplets-at-kdua-hospital/	1	1	1	1	0	1	0	1	1	1	8
57	Set J	Nigeria	Ikeji	Pregnant woman in labour dies after allegedly being delayed by policemen for not wearing face mask in Ogun State	Linda Ikeji's Blog	https://www.lindaikejisblog.com/2020/5/pregnant-woman-in-labour-dies-after-allegedly-being-delayed-by-policemen-for-not-wearing-face-mask-in-ogun-state.html	1	1	1	0	1	1	0	1	1	1	8
58	Set D	Nigeria	Ikeji	Protest rocks Cross River community as pregnant woman and her baby die after three days in labour due to absence of doctor	Linda Ikeji's Blog	https://www.lindaikejisblog.com/2023/10/protest-rocks-cross-river-community-as-pregnant-woman-and-her-baby-die-after-three-days-in-labour-due-to-absence-of-doctor-2.html	0	1	1	0	1	1	0	1	1	1	7
59	Set D	Nigeria	Asare	Cross River community protests death of woman during childbirth	Daily Post	https://dailypost.ng/2023/10/22/cross-river-community-protests-death-of-woman-during-childbirth/	1	0	1	1	1	1	0	1	1	0.5	7.5
60	Set E	Nigeria	Moses P	School Clinic Accused Of Negligence As Pregnant Ogun Poly Student Dies	Daily Trust	https://dailytrust.com/school-clinic-accused-of-negligence-as-pregnant-ogun-poly-student-dies/	1	1	1	1	1	1	0	1	1	1	9
61		Nigeria	Punch Nigeria	Touching stories of pregnant women in Osun community who die, lose pregnancies seeking antenatal care	The Punch	https://punchng.com/touching-stories-of-pregnant-women-in-osun-community-who-die-lose-pregnancies-seeking-antenatal-care/#:~:text=It's%20because%20we%20don't,It's%20painful.%E2%80%9D	1	1	1	0	0	0	1	1	1	1	7
62	Set F	The Gambia	Jawo M	Woman dies after EFSTH nurses allegedly failed to admit her	The Point	https://thepoint.gm/africa/gambia/headlines/woman-dies-after-efsth-nurses-allegedly-failed-to-admit-her	1	1	1	1	1	1	0	1	1	1	9
63	Set I	Nigeria	Adewale M	Death of Pregnant Woman: Kano denies alleged Negligence	The Guardian	https://guardian.ng/news/death-of-pregnant-woman-kano-denies-alleged-negligence/	1	1	1	1	1	1	0	1	1	1	9
64		Nigeria	Muhammed U	Pregnant Woman Dies As Doctors Down Tools In Nasarawa	Daily Trust	https://dailytrust.com/pregnant-woman-dies-as-doctors-down-tools-in-nasarawa/	1	1	1	1	1	1	0	1	1	1	9
65	Set J	Nigeria	Moses P	Death Of Pregnant Woman Stopped By Lockdown Police Sparks Outrage In Ogun	Daily Trust	https://dailytrust.com/death-of-pregnant-woman-stopped-by-lockdown-police-sparks-outrage-in-ogun/	1	1	0	1	1	1	0	1	1	0.5	7.5
66	Set F	The Gambia	Manneh A	EFSTH accused of neglecting patient to die	The Standard	https://standard.gm/efsth-accused-of-neglecting-patient-to-die/	1	1	1	1	1	1	0	1	1	1	9
67	Set I	Nigeria	Muntari T	New naira: CSOs to probe death of Kano pregnant woman **REPEAT**	The Punch	https://punchng.com/new-naira-csos-to-probe-death-of-kano-pregnant-woman/	1	1	1	1	1	1	0	1	1	1	9
68	Set E	Nigeria	Taiwo Bankole	Ogun poly denies negligence in pregnant student’s death	The Punch	https://punchng.com/ogun-poly-denies-negligence-in-pregnant-students-death/	1	1	1	1	1	1	0	1	1	0.5	8.5
69		Nigeria	Omokhunu G	How pregnant woman, two others died in general hospital over doctors’ absence	The Nation	https://thenationonlineng.net/how-pregnant-woman-two-others-died-in-general-hospital-over-doctors-absence/	1	0	0	1	0	1	0	1	1	1	6
70		Sierra Leone	Modupeh G	Midwife Under Investigation as Nurse Dies in Freetown During Childbirth.	Sierra Loaded	https://sierraloaded.sl/local/panel-investigates-midwife-death-nurse/	0	1	0	1	1	1	0	1	1	1	7
71		Sierra Leone	Koroma B	MoHS Suspends Over 15 Health Workers For Neglecting a Poor Pregnant Woman	Sierra Loaded	https://sierraloaded.sl/news/mohs-suspends-health-workers-woman/	0	0	1	0	1	1	0	1	1	1	6
72	Set G	Nigeria	Amarachi	Heartbreaking!! Pregnant Woman And Her Baby Die After Police Allegedly Detain Doctor Who Was Scheduled To Perform Surgery On Her	tori.ng	https://www.tori.ng/news/153649/heartbreaking-pregnant-woman-and-her-baby-die-afte.html	0	1	1	1	0	1	0	1	1	0.5	6.5
73	Set H	Nigeria	Buzz Capital	Family accuses Lagos Hospital of Negligence....	Buzzcapital	https://buzzcapitalng.com/2024/04/family-kicks-accuses-lagos-hospital-of-negligence-incompetence-as-mother-son-die-during-childbirth/	0	1	1	1	1	1	0	1	1	1	8
74		Nigeria	Chijioke	Maternal, child mortality worsens in Benue amid government’s poor investment in primary healthcare	International Centre for Investigative Reporting	https://www.icirnigeria.org/maternal-child-mortality-worsens-in-benue-amid-governments-poor-investment-in-primary-healthcare/	1	1	1	1	1	1	1	1	1	1	10
75	Set G	Nigeria	Folarin S	Curfew: Police detain Lagos doctor as pregnant woman, baby die	The Punch	https://punchng.com/curfew-police-detain-lagos-doctor-as-pregnant-woman-baby-die/	1	1	1	1	0	1	0	1	1	0.5	7.5
76		Nigeria	Muanya C	How to ensure no woman dies giving birth in Nigeria	The Guardian	https://guardian.ng/features/health/how-to-ensure-no-woman-dies-giving-birth-in-nigeria/	1	1	1	1	1	1	0	1	1	0.5	8.5
77		Nigeria	BellaNaija	#Justice4Chisom: How Mother 2 Died During Childbirth at a Specialist Hospital in Lagos	BellaNaija	https://www.bellanaija.com/2017/05/justice4chisom-mother-2-died-childbirth-specialist-hospital-lagos/	0	1	1	1	1	1	0	1	1	1	8
78		Nigeria	Patrick Odey	Akwa Ibom doctors face sanction over pregnant woman’s death	The Punch	https://punchng.com/akwa-ibom-doctors-face-sanction-over-pregnant-womans-death/	1	1	1	1	1	1	0	1	1	1	9
79		Nigeria	Matthew Atungwu	Katsina: Pregnant woman dies after health worker allegedly refuses to accept bank transfer	Daily Post	https://dailypost.ng/2025/12/05/katsina-pregnant-woman-dies-after-health-worker-allegedly-refuses-to-accept-bank-transfer/	1	0	1	1	0	1	0	1	1	1	7
80		Ghana	Gitonga S	Newlywed Ghanaian Lady Dies 2 Days After Giving Birth to a Baby Boy	YEN	https://yen.com.gh/entertainment/celebrities/285921-newlywed-ghanaian-lady-dies-2-days-giving-birth-a-baby-boy-bank-hospital/	0	0	1	1	0	1	0	1	1	1	6
81		The Gambia	Sally Jeng	Maternal mortality: Gambian women determined to effect change through social media advocacy	The Standard	https://standard.gm/maternal-mortality-0-gambian-women-determined-to-effect-change-through-social-media-advocacy/	0	0	1	1	0	1	0	1	1	1	6
82		Nigeria	Chinyere Okoroafor	Lawyer petitions Lagos, MDCN over wife’s death after childbirth in Lagos hospital	The Nation	https://thenationonlineng.net/lawyer-petitions-lagos-mdcn-over-wifes-death-after-childbirth-in-lagos-hospital/	1	1	1	1	1	1	0	1	1	1	9
83		Nigeria	Sodiq Ojuroungbe	Doctors’ shortage: Untold tales of Nigeria’s preventable maternal deaths	The Punch	https://punchng.com/doctors-shortage-untold-tales-of-nigerias-preventable-maternal-deaths/	1	1	1	1	1	1	1	1	1	1	10
							36	46	47	46	36	52	3	53	53	47

## Sheet: IRR
Question	Number	Number agreed	% Agreement	κ
Reference number
Set of similar articles
Country
Author name
Title
News Source
Hyperlinks
Delays	53	53	1
1a. Variety of Sources	53	53	1	1	33	0	13	0
1b. Names sources (barring confidentiality)	53	53	1	1	42	0	4	0
2. Identify to ensure verification is possible	53	53	1	1	40	0	6	0
3. Respectful reporting/portrayal of death	53	50	0.943396	0.779778	39		7
4a. Tone	53	49	0.924528	0.821248	32		14
4b. Avoids unnecessary details of death	53	51	0.962264	0.76575	45		1
5. Independent expert consulted	53	53	1	1	2	0	44	0
6a. Distinguish between fact and opinion	53	53	1	#DIV/0!	46		0
6b. Journalist did not take a stance	53	53	1	#DIV/0!	46		0
7. Reports firsthand or cites original source	53	53	1	1	40	0	6	0
Average				0.920847
				1a. Variety of Sources		Coder 2
						Y	N
				Coder 1	Y	39	0	39		0.541474	0.0697757	0.61125
					N	0	14	14
						39	14	53
				1b. Names sources (barring confidentiality)		Coder 2
						Y	N
				Coder 1	Y	49	0	49		0.854753	0.00569598	0.860449
					N	0	4	4
						49	4	53
				2. Identify to ensure verification is possible		Coder 2
						Y	N
				Coder 1	Y	46	0	46		0.753293	0.0174439	0.770737
					N	0	7	7
						46	7	53
				3. Respectful reporting/portrayal of death		Coder 2
						Y	N
				Coder 1	Y	44	2	46		0.720541	0.0224279	0.742969
					N	0	7	7
						44	9	53
				4a. Tone		Coder 2
						Y	N
				Coder 1	Y	35	3	38		0.487006	0.0907796	0.577786
					N	1	14	15
						36	17	53
				4b. Avoids unnecessary details of death		Coder 2
						Y	N
				Coder 1	Y	46	0	46		0.831219	0.00768935	0.838908
					N	1	4	5
						47	4	51
				5. Independent expert consulted		Coder 2
						Y	N
				Coder 1	Y	4	0	4		0.00569598	0.854753	0.860449
					N	0	49	49
						4	49	53
				6a. Distinguish between fact and opinion		Coder 2
						Y	N
				Coder 1	Y	53	0	53		1	0	1
					N	0	0	0
						53	0	53
				6b. Journalist did not take a stance		Coder 2
						Y	N
				Coder 1	Y	53	0	53		1	0	1
					N	0	0	0
						53	0	53
				7. Reports firsthand or cites original source		Coder 2
						Y	N
				Coder 1	Y	47	0	47		0.786401	0.0128159	0.799217
					N	0	6	6
						47	6	53
