# Supplementary material for: Reporting maternal deaths in Anglophone West Africa: A media content analysis of articles published online between 2015 and 2025
Source: PLOS Glob Public Health. 2026 Apr 6;6(4):e0006254. doi: 10.1371/journal.pgph.0006254 (PMC13052848; doi:10.1371/journal.pgph.0006254)
Supplement: S5 File — (XLSX) [file pgph.0006254.s005.xlsx]

## Sheet: Duplicate articles
Set	References	Country	Notes
Set A	[39,40]	Nigeria	National Accord is reporting the article by Linda Ikeji, including comments made with the Ikeji post. National Accord article does not contribute any new information or perspectives.
Set B	[42,43]	Nigeria	Article by the Punch [37] offered more detail into the woman's death, the husband's perspective, his emotional reaction to the death. The Punch also touched more on the financial burden of hospital expenses.
Set C	[46,49]	Nigeria	Article by Daily Trust [43] covers the same amount of information about women's death as and issues obtaining cash from the ATM as the Tribune [40]. However, Daily Trust goes into a lot more detail on Supreme Court decision to phase out old naira notes, protests in the nation, shortage of materials for new naira notes, etc.
Set D	[58,59]	Nigeria	Article by the Daily Post [53] says that doctor was absent because they were tired from performing "four surgeries during the day", whereas article by Linda Ikeji [52] did not elaborate on reason for doctor's absence, but alleges the medical director spends most time in "private clinic". Articles also use different sources. Source in Daily Post provides advice for improving maternal mortality iss…
Set E	[60,68]	Nigeria	Both articles cover same details about death surrounding the student. Article by the Daily Trust [62] was published a day before article by The Punch [54]
Set F	[62,66]	The Gambia	Some discrepancies in facts. Article by The Point [56] said that the woman was attended to at EFSTH by a doctor and was found alive. However, article by The Standard [60] stated that no one attended to the woman at EFSTH, which was against the health care protocols.
Set G	[72,75]	Nigeria	Both articles cover basically the same information about the doctor being stopped and delayed by doctors because she was suspected to be a prostitute.
Set H	[41,73]	Nigeria	Both articles cover basically the same information, with the husband as the main source recounting events leading to the maternal death. Article by Sahara Reporters [67] was published earlier, on April 15 2024, while article by Buzz Capital [35] was published April 26, 2024 and can no longer be found online.
Set I	[48, 51, 52, 63, 67]	Nigeria	All articles talk about delay of care due to hospital's inability to take old naira notes, and how staff would not attend to her without confirmation of payment. Article by Vanguard [42] also talked about lack of lack of blood, lack of bedspace in hospital, and more information about investigations into death and governmental issues with naira notes. The article by The Guardian [57] included more…
Set J	[37,38,57,65]	Nigeria	All articles talk about woman being unduly delayed by police officers for not wearing a mask, with the police spokesperson denying these allegations, stating she was allowed to proceed once officers realized she was in pain. Article by Premium Times Nigeria [32] and The Vanguard [31] add that the woman was "mistakenly" hit by a policeman's torch. The Vanguard [31] adds that youth threatened to bu…
